# Supplementary material for: Integrative GWAS and Mendelian Randomization Analysis Identifies IREB2 and CD27+ Memory B Cells as Core Drivers of COPD to Lung Cancer Progression
Source: MedComm (2020). 2025 Dec 8;6(12):e70473. doi: 10.1002/mco2.70473 (PMC12685611; doi:10.1002/mco2.70473)
Supplement: Supplementary file 2 — Supporting File 2: mco270473‐sup‐0002‐SuppMat.xlsx [file MCO2-6-e70473-s001.xlsx]

## Sheet: Supplementary Data 1
	Supplementary Data 1 GWAS datasets used in this study
	Type of dataset	Data subtype	Resource	ID	Sample size	PMID
	GWAS summary	COPD (FEV1/FVC < 0.7)	GWAS catelog	ieu-b-106	353315	34294062
	GWAS summary	FEV1	GWAS catelog	GCST007432	321047	30804560
	GWAS summary	FVC	GWAS catelog	GCST007429	321047	30804560
	GWAS summary	Non-cancer illness code: Emphysema/Chronic bronchitis	IEU OpenGWAS project	ukb-b-7280	462933	33441155
	GWAS summary	Lung adenocarcinoma	GWAS catelog	GCST004744	66756	28604730
	GWAS summary	Small cell lung carcinoma	GWAS catelog	GCST004746	24108	28604730
	GWAS summary	Lung cancer in never smokers	GWAS catelog	GCST004747	9859	28604730
	GWAS summary	Lung cancer	GWAS catelog	GCST004748	85716	28604730
	GWAS summary	Lung cancer in ever smokers	GWAS catelog	GCST004749	40187	28604730
	GWAS summary	Squamous cell lung carcinoma	GWAS catelog	GCST004750	63053	28604730
	GWAS summary	Lung adenocarcinoma	IEU OpenGWAS project	ieu-a-984	65864	-
	GWAS summary	Lung cancer	IEU OpenGWAS project	ieu-a-987	85449	-
	GWAS summary	Small cell lung carcinoma	IEU OpenGWAS project	ieu-a-988	23371	-
	GWAS summary	Squamous cell lung carcinoma	IEU OpenGWAS project	ieu-a-989	62467	-
	GWAS summary	Lung adenocarcinoma	IEU OpenGWAS project	ieu-a-965	18336	24880342
	GWAS summary	Lung cancer	IEU OpenGWAS project	ieu-a-966	27209	24880342
	GWAS summary	Squamous cell lung carcinoma	IEU OpenGWAS project	ieu-a-967	18313	24880342
	GWAS summary	COPD	FinnGen project	finn-b-J10_COPD	360169	36653562
	GWAS summary	Emphysema	FinnGen project	finn-b-J10_EMPHYSEMA	340431	36653562
	GWAS summary	Unspecified chronic bronchitis	FinnGen project	finn-b-J10_BRONCHNAS	339565	36653562
	GWAS summary	Small cell lung carcinoma (all cancers excluded)	FinnGen project	finn-b-C3_SCLC_EXALLC	175633	36653562
	GWAS summary	Lung adenocarcinoma (all cancers excluded)	FinnGen project	finn-b-C3_NSCLC_ADENO_EXALLC	175633	36653562
	GWAS summary	Squamous cell lung carcinoma (all cancers excluded)	FinnGen project	finn-b-C3_NSCLC_SQUAM_EXALLC	175633	36653562
	GWAS summary	Non-small cell Lung cancer (all cancers excluded)	FinnGen project	finn-b-C3_LUNG_NONSMALL_EXALLC	175633	36653562
	GWAS summary	Ever smoked	IEU OpenGWAS project	ukb-b-20261	461066	-

## Sheet: Supplementary Data 2
		Supplementary Data 2 Sensitivity analysis of genetic correlations of Emphysema/Chronic bronchitis, COPD and lung function with lung cancer, LUAD, LUSC and SCLC from IEU GWAS project and FinnGEN project using LDSC
		Trait1	Trait2	outcome	rg	se	P
		COPD (FEV1/FVC<0.7, ieu-b-106)	ieu-a-965	LUAD	0.205916	0.1169	0.078263
			ieu-a-984	LUAD	0.1985	0.0139	0.0002
			GCST004744	LUAD	0.173746	0.0477	0.00026929
			ieu-a-966	Lung cancer	0.213164	0.0069931	4.50285e-204
			ieu-a-987	Lung cancer	0.596166	0.0160074	1.36393e-303
			GCST004748	Lung cancer	0.829616	0.256603	0.00122468
			ieu-a-967	LUSC	0.1662	0.0238	0.0379
			ieu-a-989	LUSC	0.2155	0.0524	0.0001
			GCST004750	LUSC	0.171595	0.0587	0.0034582
			ieu-a-988	SCLC	0.188506	0.063	0.0027666
			GCST004746	SCLC	0.207216	0.0605	0.00061485
		Emphysema/Chronic bronchitis (ukb-b-7280)	ieu-a-965	LUAD	0.8074	0.0249	0.1217
			ieu-a-984	LUAD	0.505	0.0451	9.448e-06
			GCST004744	LUAD	0.499818	0.0921	5.762e-08
			ieu-a-966	Lung cancer	0.6257	0.0523	4.842e-09
			ieu-a-987	Lung cancer	0.809534	0.00324592	0.202933
			GCST004748	Lung cancer	0.807254	0.0340131	0.120607
			ieu-a-967	LUSC	0.5125	0.028	0.0026
			ieu-a-989	LUSC	0.4199	0.0376	4.6227e-05
			GCST004750	LUSC	0.506819	0.1138	8.4949e-06
			ieu-a-988	SCLC	0.408247	0.1418	0.0039943
			GCST004746	SCLC	0.433228	0.1295	0.00081952
		FEV1 (GCST007432)	ieu-a-965	LUAD	-0.0666459	0.0917	0.46721
			ieu-a-984	LUAD	-0.0328	0.0409	0.4227
			GCST004744	LUAD	-0.0306769	0.0358	0.39143
			ieu-a-966	Lung cancer	-0.114763	0.045	0.010679
			ieu-a-987	Lung cancer	-0.117833	0.031	0.0001473
			GCST004748	Lung cancer	-0.112569	0.0294	0.00012835
			ieu-a-967	LUSC	-0.146071	0.0754	0.052785
			ieu-a-989	LUSC	-0.2046	0.0466	1.1131e-05
			GCST004750	LUSC	-0.175301	0.0427	4.033e-05
			ieu-a-988	SCLC	-0.111938	0.0484	0.020761
			GCST004746	SCLC	-0.112893	0.0506	0.025783
		FVC (GCST007429)	ieu-a-965	LUAD	-0.00824614	0.0913	0.92804
			ieu-a-984	LUAD	0.0416	0.0415	0.3165
			GCST004744	LUAD	0.0286547	0.035	0.41266
			ieu-a-966	Lung cancer	-0.0995917	0.0443	0.024448
			ieu-a-987	Lung cancer	-0.0714295	0.03	0.017328
			GCST004748	Lung cancer	-0.0698617	0.0286	0.014621
			ieu-a-967	LUSC	-0.156189	0.0719	0.029737
			ieu-a-989	LUSC	-0.1669	0.0462	0.0003
			GCST004750	LUSC	-0.153031	0.0436	0.00045245
			ieu-a-988	SCLC	-0.0943489	0.0489	0.053518
			GCST004746	SCLC	-0.0895676	0.0512	0.080249
		Finn_COPD	finn-b-C3_LUNG_NONSMALL_EXALLC	Lung cancer	0.643162	0.1211	1.0937e-07
			finn-b-C3_NSCLC_ADENO_EXALLC	LUAD	0.746249	0.1779	2.744e-05
			finn-b-C3_NSCLC_SQUAM_EXALLC	LUSC	0.5985	0.1428	4.222e-05
			finn-b-C3_SCLC_EXALLC	SCLC	0.467688	0.1357	0.00056533
		Finn-Emphysema	finn-b-C3_LUNG_NONSMALL_EXALLC	Lung cancer	0.62531	0.2058	0.0023777
			finn-b-C3_NSCLC_ADENO_EXALLC	LUAD	0.990274	0.2501	7.4976e-05
			finn-b-C3_NSCLC_SQUAM_EXALLC	LUSC	0.62531	0.2058	0.0023777
			finn-b-C3_SCLC_EXALLC	SCLC	0.711481	0.218	0.0011009
		Finn_Bronchnas	finn-b-C3_LUNG_NONSMALL_EXALLC	Lung cancer	0.403739	0.3157	0.20091
			finn-b-C3_NSCLC_ADENO_EXALLC	LUAD	-1.07661	0.4836	0.025999
			finn-b-C3_NSCLC_SQUAM_EXALLC	LUSC	0.761334	0.3618	0.035355
			finn-b-C3_SCLC_EXALLC	SCLC	1.3942	0.4172	0.00083283
		All P values are two-sided.

## Sheet: Supplementary Data 3
		Supplementary Data 3 Sensitivity analysis of genetic correlations of Emphysema/Chronic bronchitis, COPD and lung function with lung cancer,LUAD, LUSC and SCLC from IEU GWAS project and FinnGEN project using HDL method
		Trait1	Trait2	outcome	se	rg	P
		COPD (FEV1/FVC<0.7; ieu-b-106)	ieu-a-965	LUAD	NA	NA	NA
			ieu-a-984	LUAD	0.0078	0.1772	0.000132
			GCST004744	LUAD	0.0097	0.2602	2.36e-05
			ieu-a-966	Lung cancer	0.0125	0.1942	0.00134
			ieu-a-987	Lung cancer	0.012	0.2143	4.51e-06
			GCST004748	Lung cancer	0.0128	0.6536	2.62e-08
			ieu-a-967	LUSC	0.0061	0.143	0.272
			ieu-a-989	LUSC	0.0085	0.2106	0.00316
			GCST004750	LUSC	0.0071	0.2313	0.0113
			ieu-a-988	SCLC	0.0083	0.1568	0.071
			GCST004746	SCLC	NA	NA	NA
		Emphysema/Chronic bronchitis (ukb-b-7280)	ieu-a-965	LUAD	NA	NA	NA
			ieu-a-984	LUAD	0.0106	0.6157	1.92e-09
			GCST004744	LUAD	0.009	0.6258	4.21e-06
			ieu-a-966	Lung cancer	0.0167	0.6758	3.72e-06
			ieu-a-987	Lung cancer	0.0144	0.6703	2.33e-13
			GCST004748	Lung cancer	0.0128	0.6536	2.62e-08
			ieu-a-967	LUSC	0.012	0.7328	0.0435
			ieu-a-989	LUSC	0.0102	0.6458	6.54e-08
			GCST004750	LUSC	0.0088	0.7502	0.00119
			ieu-a-988	SCLC	0.0104	0.5139	0.00632
			GCST004746	SCLC	NA	NA	NA
		FEV1 (GCST007432)	ieu-a-965	LUAD	NA	NA	NA
			ieu-a-984	LUAD	-0.004	-0.0467	0.17
			GCST004744	LUAD	-0.0023	-0.0343	0.486
			ieu-a-966	Lung cancer	-0.0165	-0.1452	0.00171
			ieu-a-987	Lung cancer	-0.0113	-0.1058	1.99e-06
			GCST004748	Lung cancer	-0.0093	-0.1036	0.000814
			ieu-a-967	LUSC	-0.0156	-0.2084	0.0689
			ieu-a-989	LUSC	-0.0126	-0.1591	4.02e-05
			GCST004750	LUSC	-0.0122	-0.226	0.000154
			ieu-a-988	SCLC	-0.0106	-0.1133	0.143
			GCST004746	SCLC	NA	NA	NA
		FVC (GCST007429)	ieu-a-965	LUAD	NA	NA	NA
			ieu-a-984	LUAD	0.0032	0.038	0.304
			GCST004744	LUAD	0.0035	0.0538	0.332
			ieu-a-966	Lung cancer	-0.0139	-0.124	0.00879
			ieu-a-987	Lung cancer	-0.0053	-0.0495	0.028
			GCST004748	Lung cancer	-0.0058	-0.0653	0.0324
			ieu-a-967	LUSC	-0.0166	-0.2247	0.0587
			ieu-a-989	LUSC	-0.0082	-0.105	0.00501
			GCST004750	LUSC	-0.0115	-0.2164	0.000586
			ieu-a-988	SCLC	-0.0097	-0.1047	0.209
			GCST004746	SCLC	NA	NA	NA
		FinnGen_COPD	finn-b-C3_LUNG_NONSMALL_EXALLC	Lung cancer	0.0085	0.9185	0.000155
			finn-b-C3_NSCLC_ADENO_EXALLC	LUAD	0.0042	1.1434	0.289
			finn-b-C3_NSCLC_SQUAM_EXALLC	LUSC	0.007	1.2702	0.346
			finn-b-C3_SCLC_EXALLC	SCLC	NA	NA	NA
		FinnGen_emphysema	finn-b-C3_LUNG_NONSMALL_EXALLC	Lung cancer	0.0042	1.3105	0.00177
			finn-b-C3_NSCLC_ADENO_EXALLC	LUAD	0.0026	2.0466	0.315
			finn-b-C3_NSCLC_SQUAM_EXALLC	LUSC	0.0035	1.8369	0.329
			finn-b-C3_SCLC_EXALLC	SCLC	NA	NA	NA
		FinnGen_CB	finn-b-C3_LUNG_NONSMALL_EXALLC	Lung cancer	NA	NA	NA
			finn-b-C3_NSCLC_ADENO_EXALLC	LUAD	NA	NA	NA
			finn-b-C3_NSCLC_SQUAM_EXALLC	LUSC	NA	NA	NA
			finn-b-C3_SCLC_EXALLC	SCLC	NA	NA	NA
		All P values are two-sided.

## Sheet: Supplementary Data 4
		Supplementary Data 4 Two-sample Mendelian Randomization results for the effects of COPD, Emphysema, Chronic bronchitis, and lung lunction on lung Cancer, LUAD, LUSC, and SCLC using MR PRESSO after Steiger filtering
		exposure	id.exposure	id.outcome	outcome	method	nsnp	b	se	pval	method_Heterogeneity tests	Q	Q_df	Q_pval	egger_intercept	se	pval
		COPD (FEV1/FVC<0.7)	ieu-b-106	GCST004744	LUAD	Inverse variance weighted	89	0.652416	0.261574	0.0126244	MR Egger	66.0406	82	0.900555	0.0040139	0.0069954	0.567676
						BWMR	89	0.66679	0.270943	0.0138551	Inverse variance weighted	66.3699	83	0.909225
				ieu-a-965		Inverse variance weighted	95	0.524496	0.460724	0.254946	MR Egger	68.0839	86	0.922583	-0.0177788	0.0101797	0.0842945
						BWMR	95	0.552701	0.46729	0.236897	Inverse variance weighted	71.1342	87	0.891295
				ieu-a-984		Inverse variance weighted	97	0.62683	0.265191	0.0180936	MR Egger	68.6189	88	0.937387	0.0143132	0.0063549	0.0267916
						BWMR	97	0.653671	0.273341	0.0167836	Inverse variance weighted	73.6917	89	0.878989
			FinnGen_COPD	FinnGen_LUAD		Inverse variance weighted	13	0.450901	0.173008	0.00915405	MR Egger	6.93948	10	0.731146	-0.0681742	0.0457133	0.166727
						BWMR	13	0.46758	0.172953	0.00686126	Inverse variance weighted	9.16359	11	0.606796
				Random effect model-LUAD		MR-meta	-	0.493992	-	0.326451
			ieu-b-106	GCST004748	Lung cancer	Inverse variance weighted	88	0.419062	0.209666	0.0456399	MR Egger	65.6461	79	0.85883	-0.0012491	0.0048252	0.796413
						BWMR	88	0.452758	0.220064	0.0396491	Inverse variance weighted	65.7131	80	0.875166
				ieu-a-966		Inverse variance weighted	93	0.420996	0.286974	0.142371	MR Egger	55.7685	85	0.99404	-0.0076988	0.0067347	0.256184
						BWMR	93	0.428417	0.299024	0.151939	Inverse variance weighted	57.0753	86	0.993133
				ieu-a-987		Inverse variance weighted	92	0.417743	0.21072	0.047428	MR Egger	75.0656	82	0.693251	0.0008486	0.0045503	0.852514
						BWMR	92	0.459818	0.219899	0.0365245	Inverse variance weighted	75.1004	83	0.719563
			FinnGen_COPD	FinnGen_Lungcancer		Inverse variance weighted	9	0.505645	0.107257	2.42514e-06	MR Egger	4.1193	7	0.765938	-0.0155322	0.028403	0.601469
						BWMR	9	0.514603	0.113981	6.33775e-06	Inverse variance weighted	4.41835	8	0.817545
				Random effect model-Lung cancer		MR-meta	-	0.541733	-	0.300697
			ieu-b-106	GCST004746	SCLC	Inverse variance weighted	88	-0.477073	0.48556	0.325843	MR Egger	66.8158	83	0.902492	0.0202253	0.0112561	0.0760005
						BWMR	88	-0.489759	0.504445	0.331605	Inverse variance weighted	70.0444	84	0.862288
				ieu-a-988		Inverse variance weighted	95	-0.73726	0.507399	0.146219	MR Egger	70.1649	85	0.876921	0.0157084	0.0109287	0.154289
						BWMR	95	-0.784906	0.524098	0.134229	Inverse variance weighted	72.2309	86	0.855482
			FinnGen_COPD	FinnGen_SCLC		Inverse variance weighted	14	0.893784	0.176713	4.24081e-07	MR Egger	4.5834	11	0.949654	-0.0659354	0.0362652	0.0963499
						BWMR	14	0.896312	0.193072	3.44449e-06	Inverse variance weighted	7.88905	12	0.793739
				Random effect model-SCLC		MR-meta	-	-0.198585	-	-0.72921	MR Egger	84.2532	87	0.563467
			ieu-b-106	ieu-a-967	LUSC	Inverse variance weighted	92	1.0084	0.46212	0.0291006	Inverse variance weighted	84.56274	88	0.583986
						BWMR	92	1.03015	0.468614	0.0279277
				ieu-a-989		Inverse variance weighted	94	0.948859	0.320484	0.00306936	MR Egger	70.7861	84	0.847618	0.0045856	0.0069437	0.510805
						BWMR	94	0.977543	0.326067	0.00271773	Inverse variance weighted	71.2223	85	0.857241
				GCST004750		Inverse variance weighted	90	1.02121	0.34484	0.0030625	MR Egger	78.8867	82	0.576912	-0.003604	0.0075291	0.633441
						BWMR	90	1.06286	0.355803	0.00281543	Inverse variance weighted	79.1158	83	0.600379
			FinnGen_COPD	FinnGen_LUSC		Inverse variance weighted	11	0.206967	0.18095	0.252715	MR Egger	6.73443	8	0.565538	-0.000872	0.0333874	0.979804
						BWMR	11	0.217699	0.182285	0.232371	Inverse variance weighted	6.73511	9	0.664676
				Random effect model-LUSC		MR-meta	-	0.714445	-	0.24069
		Chronic bronchitis/Emphysema	ukb-b-7280	GCST004744	LUAD	Inverse variance weighted	6	10.2835	5.64137	0.0683223	MR Egger	2.93862	4	0.568149	0.0120733	0.0529055	0.830678
						BWMR	6	10.5317	5.89708	0.0741119	Inverse variance weighted	2.9907	5	0.70142
				ieu-a-965		Inverse variance weighted	5	6.63763	9.96004	0.505138	MR Egger	4.03307	3	0.257915	-0.160551	0.191249	0.462823
						BWMR	5	161.485	112.604	0.247011	Inverse variance weighted	4.98049	4	0.289305
				ieu-a-984		Inverse variance weighted	6	9.97937	6.61193	0.131223	MR Egger	5.99542	4	0.199491	0.0477453	0.0648586	0.50248
						BWMR	6	10.178	6.52811	0.118973	Inverse variance weighted	6.80766	5	0.235342
			FinnGen_Emphysema	FinnGen_LUAD		Inverse variance weighted	14	-0.0443548	0.0655179	0.498414	MR Egger	4.84196	4	0.303901	0.0019454	0.0421662	0.965414
						BWMR	14	-0.045616	0.0694744	0.511446	Inverse variance weighted	4.84453	5	0.435147
			FinnGen_Chronic bronchitis			Wald ratio	1	0.0513298	0.0942804	0.586
			ukb-b-7280	GCST004748	Lung cancer	Inverse variance weighted	6	3.7651	4.09731	0.358139	MR Egger	4.59225	4	0.331749	-0.0143535	0.041092	0.744477
						BWMR	6	3.90202	4.34918	0.36962	Inverse variance weighted	4.73233	5	0.449413
				ieu-a-966		Inverse variance weighted	5	3.34053	9.81355	0.733556	MR Egger	5.52647	3	0.137064	-0.201815	0.146289	0.261566
						BWMR	5	8.90627	10.5621	0.399098	Inverse variance weighted	9.03247	4	0.0602931
				ieu-a-987		Inverse variance weighted	6	4.68492	4.11365	0.254756	MR Egger	4.84196	4	0.303901	0.0019454	0.0421662	0.965414
						BWMR	6	4.85516	4.29579	0.258386	Inverse variance weighted	4.84453	5	0.435147
			FinnGen_Emphysema	FinnGen_Lungcancer		Inverse variance weighted	18	0.0215795	0.0306683	0.481654	MR Egger	13.2648	16	0.653308	-0.0056765	0.0169834	0.742543
						BWMR	18	0.021189	0.0321114	0.509345	Inverse variance weighted	13.3765	17	0.710639
			FinnGen_Chronic bronchitis			Wald ratio	1	-0.036431	0.0526918	0.489
			ukb-b-7280	GCST004746	SCLC	Inverse variance weighted	5	-2.06053	18.1272	0.909499	MR Egger	10.6018	3	0.0140862	-0.111102	0.323442	0.753888
						BWMR	5	-0.123227	19.0426	0.994837	Inverse variance weighted	11.0187	4	0.0263542
				ieu-a-988		Inverse variance weighted	5	4.15437	16.0104	0.795266	MR Egger	8.48679	3	0.0369529	-0.102199	0.287738	0.745958
						BWMR	5	6.04543	16.8217	0.719308	Inverse variance weighted	8.84367	4	0.065128
			FinnGen_Emphysema	FinnGen_SCLC		Inverse variance weighted	18	0.0760714	0.0820892	0.354087	MR Egger	8.44227	12	0.749684	-0.0306871	0.0338693	0.382744
						BWMR	18	0.0831504	0.0863528	0.33559	Inverse variance weighted	9.26319	13	0.752788
			FinnGen_Chronic bronchitis			Wald ratio	1	-0.18492	0.136986	0.177
			ukb-b-7280	ieu-a-967	LUSC	Inverse variance weighted	5	-17.2083	14.4629	0.234115	MR Egger	6.92227	3	0.074417	-0.173446	0.247801	0.534361
						BWMR	5	115.765	190.609	0.586509	Inverse variance weighted	8.05271	4	0.0896664
				ieu-a-989		Inverse variance weighted	5	6.51794	7.16437	0.362943	MR Egger	3.12016	3	0.373467	-0.0287869	0.0636311	0.68169
						BWMR	5	6.7167	7.48805	0.369724	Inverse variance weighted	3.33303	4	0.503716
				GCST004750		Inverse variance weighted	5	2.77016	7.22725	0.701502	MR Egger	1.92486	3	0.588148	-0.0462475	0.0635242	0.519273
						BWMR	5	2.78927	7.49821	0.709899	Inverse variance weighted	2.45489	4	0.652732
			FinnGen_Emphysema	FinnGen_LUSC		Inverse variance weighted	18	0.0238487	0.0570336	0.675836	MR Egger	11.6315	16	0.768935	-0.0177011	0.0314998	0.581943
						BWMR	18	0.0190421	0.0596741	0.749649	Inverse variance weighted	11.9473	17	0.80332
			FinnGen_Chronic bronchitis			Wald ratio	1	-0.0461673	0.0970147	0.634
		FEV1	GCST007432	GCST004744	LUAD	Inverse variance weighted	191	0.00893234	0.0661613	0.892605	MR Egger	153.982	189	0.970711	0.0068726	0.004328	0.113974
						BWMR	191	0.0095894	0.0672602	0.886629	Inverse variance weighted	156.504	190	0.963787
				ieu-a-965		Inverse variance weighted	174	-0.091618	0.115204	0.426457	MR Egger	150.076	172	0.884943	0.0063158	0.0082172	0.443184
						BWMR	174	-0.0929998	0.117111	0.427128	Inverse variance weighted	150.666	173	0.888836
				ieu-a-984		Inverse variance weighted	173	-0.0259618	0.0682868	0.703807	MR Egger	158.498	171	0.744391	0.0090869	0.004753	0.0575716
						BWMR	173	-0.0260151	0.0701967	0.710933	Inverse variance weighted	162.153	172	0.693307
				FinnGen_LUAD		Inverse variance weighted	217	-0.110232	0.142922	0.440545	MR Egger	153.596	208	0.998193	0.005122	0.0091154	0.574784
						BWMR	217	-0.0446268	0.142659	0.754416	Inverse variance weighted	153.912	209	0.998372
				GCST004748	Lung cancer	Inverse variance weighted	179	-0.0817428	0.0496057	0.0993837	MR Egger	157.049	177	0.857074	0.0034307	0.0033516	0.307425
						BWMR	179	-0.0821814	0.0504587	0.10338	Inverse variance weighted	158.097	178	0.855716
				ieu-a-966		Inverse variance weighted	168	-0.084894	0.0755002	0.260835	MR Egger	140.436	166	0.925798	0.0016753	0.0053909	0.756367
						BWMR	168	-0.0859825	0.076673	0.26211	Inverse variance weighted	140.533	167	0.932635
				ieu-a-987		Inverse variance weighted	165	-0.112557	0.0501226	0.0247269	MR Egger	146.415	163	0.81976	0.001132	0.003528	0.748721
						BWMR	165	-0.113517	0.0509578	0.0259028	Inverse variance weighted	146.518	164	0.832661
				FinnGen_Lungcancer		Inverse variance weighted	202	-0.156124	0.0809952	0.0539086	MR Egger	171.32	200	0.929913	-0.0040025	0.0051719	0.439903
						BWMR	202	-0.158075	0.082368	0.0549676	Inverse variance weighted	171.919	201	0.932315
				GCST004746	SCLC	Inverse variance weighted	188	-0.113587	0.126778	0.370276	MR Egger	132.484	186	0.998899	-0.0093237	0.0090414	0.303777
						BWMR	188	-0.115426	0.128867	0.370413	Inverse variance weighted	133.547	187	0.998845
				ieu-a-988		Inverse variance weighted	173	-0.040475	0.122625	0.741347	MR Egger	145.294	171	0.923633	-0.0067032	0.0085835	0.435921
						BWMR	173	-0.041088	0.124627	0.741636	Inverse variance weighted	145.904	172	0.926297
				FinnGen_SCLC		Inverse variance weighted	204	-0.484508	0.212847	0.0228268	MR Egger	163.964	202	0.97684	-0.0059794	0.0137037	0.663061
						BWMR	204	-0.492327	0.216287	0.0228301	Inverse variance weighted	164.154	203	0.978978
				ieu-a-967	LUSC	Inverse variance weighted	164	-0.307064	0.119922	0.0104513	MR Egger	141.712	162	0.872952	0.0072591	0.0087418	0.407542
						BWMR	164	-0.310958	0.121969	0.0107881	Inverse variance weighted	142.402	163	0.876041
				ieu-a-989		Inverse variance weighted	168	-0.248678	0.0792523	0.00170223	MR Egger	150.541	166	0.799378	0.0022815	0.0054791	0.677662
						BWMR	168	-0.251414	0.0806121	0.00181585	Inverse variance weighted	150.714	167	0.811936
				GCST004750		Inverse variance weighted	181	-0.282244	0.0809158	0.000486429	MR Egger	167.495	179	0.721111	0.0019675	0.0054148	0.716766
						BWMR	181	-0.285862	0.0825189	0.000531814	Inverse variance weighted	167.627	180	0.73641
				FinnGen_LUSC		Inverse variance weighted	202	-0.355815	0.151752	0.0190419	MR Egger	157.635	200	0.987952	-0.0115454	0.0103111	0.264184
						BWMR	202	-0.358104	0.154235	0.0202436	Inverse variance weighted	158.888	201	0.987264
		FVC	GCST007429	GCST004744	LUAD	Inverse variance weighted	149	0.110584	0.0750786	0.140774	MR Egger	132.19	147	0.803824	-0.0032688	0.0056248	0.562039
						BWMR	149	0.111959	0.0765333	0.1435	Inverse variance weighted	132.528	148	0.814235
				ieu-a-965		Inverse variance weighted	158	0.0353344	0.123916	0.775531	MR Egger	132.135	156	0.917529	-5.34e-05	0.00876	0.995147
						BWMR	158	0.0359468	0.126053	0.775512	Inverse variance weighted	132.135	157	0.926032
				ieu-a-984		Inverse variance weighted	159	0.136787	0.0728922	0.0605777	MR Egger	146.605	157	0.713025	-0.0010354	0.0054012	0.848221
						BWMR	159	0.138419	0.0744415	0.0629665	Inverse variance weighted	146.642	158	0.731445
				FinnGen_LUAD		Inverse variance weighted	197	0.0265264	0.148817	0.858528	MR Egger	143.379	186	0.991111	-0.0064504	0.0103488	0.533853
						BWMR	197	0.026982	0.154228	0.86112	Inverse variance weighted	143.768	187	0.99181
				GCST004748	Lung cancer	Inverse variance weighted	143	0.0182971	0.0552812	0.740658	MR Egger	104.097	141	0.99145	-0.008638	0.0041464	0.0390353
						BWMR	143	0.0175889	0.0561231	0.753978	Inverse variance weighted	108.437	142	0.983583
				ieu-a-966		Inverse variance weighted	152	-0.00503592	0.0822297	0.951166	MR Egger	113.778	150	0.987739	-0.0054409	0.0058904	0.357134
						BWMR	152	-0.00463184	0.0835368	0.955783	Inverse variance weighted	114.631	151	0.987777
				ieu-a-987		Inverse variance weighted	150	0.0568928	0.0545886	0.297314	MR Egger	121.365	148	0.946603	-0.0017873	0.0040517	0.659765
						BWMR	150	0.0573338	0.0554739	0.301357	Inverse variance weighted	121.56	149	0.951536
				FinnGen_Lungcancer		Inverse variance weighted	178	0.0218525	0.0875798	0.802962	MR Egger	152.272	176	0.901566	-0.0072362	0.0059684	0.226973
						BWMR	178	0.0237878	0.0890881	0.789458	Inverse variance weighted	153.742	177	0.895989
				GCST004746	SCLC	Inverse variance weighted	143	-0.123957	0.139241	0.373341	MR Egger	105.558	141	0.988646	0.0153015	0.0101311	0.133194
						BWMR	143	-0.123615	0.14146	0.382197	Inverse variance weighted	107.839	142	0.985248
				ieu-a-988		Inverse variance weighted	153	-0.0333302	0.133905	0.803431	MR Egger	111.736	151	0.992904	0.0099984	0.0101009	0.323834
						BWMR	153	-0.0327214	0.136057	0.809945	Inverse variance weighted	112.715	152	0.992736
				FinnGen_SCLC		Inverse variance weighted	182	-0.00114544	0.231809	0.996057	MR Egger	133.791	180	0.995928	0.0237462	0.0155509	0.128517
						BWMR	182	-0.000839785	0.235625	0.997156	Inverse variance weighted	136.123	181	0.994645
				ieu-a-967	LUSC	Inverse variance weighted	147	0.0515868	0.127086	0.684801	MR Egger	105.729	145	0.994046	-0.0180154	0.0089736	0.046544
						BWMR	147	0.0515441	0.129106	0.689717	Inverse variance weighted	109.76	146	0.988908
				ieu-a-989		Inverse variance weighted	150	-0.102034	0.0860513	0.235728	MR Egger	133.448	148	0.798473	-0.0025912	0.005982	0.665531
						BWMR	150	-0.102084	0.0875628	0.243681	Inverse variance weighted	133.635	149	0.811559
				GCST004750		Inverse variance weighted	143	-0.0235924	0.0870893	0.786469	MR Egger	128.541	141	0.765773	-0.000841	0.0061981	0.892266
						BWMR	143	-0.02342	0.0886271	0.791585	Inverse variance weighted	128.559	142	0.783581
				FinnGen_LUSC		Inverse variance weighted	187	-0.0578273	0.158422	0.715096	MR Egger	133.791	180	0.995928	0.0237462	0.0155509	0.128517
						BWMR	187	-0.0568483	0.161069	0.724131	Inverse variance weighted	136.123	181	0.994645
		All P values are two-sided.

## Sheet: Supplementary Data 5
	Supplementary Data 5 Two-sample Mendelian Randomization results for the effects of lung Cancer, LUAD, LUSC, and SCLC on COPD, Emphysema, Chronic bronchitis, and lung lunction
	exposure	id.exposure	id.outcome	method	nsnp	b	pval	method_Heterogeneity tests	Q	Q_df	Q_pval	method_Heterogeneity tests	Q	Q_df	Q_pval	egger_intercept	se	pval
	LUAD	ebi-a-GCST004744	ieu-b-106	Inverse variance weighted	17	0.00378884	0.0855154	MR Egger	18.0824	15	0.258361	Inverse variance weighted	18.7871	16	0.279856	0.0005673	0.0007419	0.456361
				BWMR	17	0.00395293	0.0962968
		ieu-a-965		Weighted median	9	-0.00333423	0.165875	MR Egger	5.93538	7	0.547315	Inverse variance weighted	6.77748	8	0.560821	-0.0012115	0.0013202	0.38932
				BWMR	9	-0.00148614	0.441292
		ieu-a-984		Inverse variance weighted	19	0.00785155	0.000395932	MR Egger	17.7837	17	0.402607	Inverse variance weighted	20.3635	18	0.31273	0.0011273	0.0007178	0.134751
				BWMR	19	0.00804152	0.000781434
		FinnGen_LUAD	FinnGen_COPD	Wald ratio	1	0.0126992	0.826
		Random effect model-LUAD		MR_meta	0	-0.00172018	0.193
	Lung cancer	ebi-a-GCST004748	ieu-b-106	Inverse variance weighted	16	0.00707482	0.0166795	MR Egger	10.2479	14	0.743842	Inverse variance weighted	10.2818	15	0.801648	-0.0001531	0.0008313	0.856565
				BWMR	16	0.00729597	0.0173726
		ieu-a-966		Inverse variance weighted	5	-0.000143527	0.964869	MR Egger	0.182682	3	0.980335	Inverse variance weighted	2.28287	4	0.68389	0.00126410.00087230.2431377
				BWMR	5	0.000244436	0.94396
		ieu-a-987		Inverse variance weighted	19	0.00567939	0.0300318	MR Egger	17.5344	17	0.418765	Inverse variance weighted	17.8493	18	0.465618	0.0003659	0.0006621	0.587755
				BWMR	19	0.00592428	0.0326335
		FinnGen_Lungcancer	FinnGen_COPD	Inverse variance weighted	3	0.418666	0.0268554	MR Egger	29.6525	1	5.16856e-08	Inverse variance weighted	33.8145	2	4.54239e-08	-0.0717766	0.191587	0.771799
		Random effect model-Lung cancer		MR_meta	0	0.00451827	0.000491529
	SCLC	ebi-a-GCST004746	ieu-b-106	Inverse variance weighted	4	0.00336625	0.230163	MR Egger	1.17318	2	0.556222	Inverse variance weighted	1.94244	3	0.584439	-0.0012834	0.0014632	0.472945
				BWMR	4	0.0036946	0.229981
		ieu-a-988		Inverse variance weighted	12	0.00176716	0.298865	MR Egger	11.755	10	0.30179	Inverse variance weighted	11.7577	11	0.382128	4.07e-05	0.0008431	0.962418
				BWMR	12	0.00175109	0.339916
		FinnGen_SCLC	FinnGen_COPD	Wald ratio	1	0.115835	0.000185
		Random effect model-SCLC		MR_meta	0	-0.0330532	0.0341564
	LUSC	ieu-a-967	ieu-b-106	Inverse variance weighted	7	0.0225082	0.326297	MR Egger	94.3	5	0	Inverse variance weighted	98.6	6	0	-0.002	0.005	0.652
				BWMR	7	-0.00211339	0.596431
		ieu-a-989		Inverse variance weighted	8	0.0026028	0.347272	MR Egger	2.45128	4	0.65338	Inverse variance weighted	2.56938	5	0.766012	0.0007641	0.0022234	0.748412
				BWMR	8	0.00279761	0.325379
		ebi-a-GCST004750		Inverse variance weighted	9	0.00716826	0.0189111	MR Egger	4.04597	6	0.670456	Inverse variance weighted	7.44937	7	0.383636	0.0014988	0.0008124	0.114608
				BWMR	9	0.00749121	0.00473265
		FinnGen_LUSC	FinnGen_COPD	Inverse variance weighted	3	0.015493	0.560696	MR Egger	0.0815975	1	0.775144	Inverse variance weighted	0.0902144	2	0.955895	0.00279646	0.0301254	0.941073
		Random effect model-LUSC		MR_meta	0	0.00489889	0.000909522
	LUAD	ebi-a-GCST004744	ukb-b-7280	Inverse variance weighted	19	0.999854	0.811	MR Egger	25.3797	17	0.0865288	Inverse variance weighted	25.9971	18	0.0998248	0.0001628	0.0002532	0.528742
		ieu-a-965		Inverse variance weighted	8	1.00014	0.807	MR Egger	7.16462	6	0.305891	Inverse variance weighted	7.45471	7	0.383117	0.00029540.00059930.6396119
		ieu-a-984		Inverse variance weighted	20	0.999308	0.178	MR Egger	14.8255	18	0.673914	Inverse variance weighted	17.5198	19	0.554699	0.0003598	0.0002192	0.118064
		FinnGen_LUAD	FinnGen_Emphysema	Wald ratio	1	0.276273	0.108
			FinnGen_Chronic bronchitis	Wald ratio	1	-0.0873396	0.673
	Lung cancer	ebi-a-GCST004748	ukb-b-7280	Inverse variance weighted	19	1.00175	0.0394	MR Egger	25.5104	17	0.0838543	Inverse variance weighted	25.9936	18	0.0999032	0.0001635	0.000288	0.577809
		ieu-a-966		Inverse variance weighted	8	1.00263	3.93e-05	MR Egger	8.52772	6	0.201932	Inverse variance weighted	9.10303	7	0.245344	-0.0001613	0.0002536	0.548118
		ieu-a-987		Inverse variance weighted	16	1.0023	0.00681	MR Egger	13.3235	14	0.501221	Inverse variance weighted	13.7384	15	0.545457	0.0001609	0.0002498	0.529939
		FinnGen_Lungcancer	FinnGen_Emphysema	Inverse variance weighted	3	0.539456	0.08831	MR Egger	1.47939	1	0.223871	Inverse variance weighted	10.5641	2	0.00508213	-0.316537	0.127735	0.244178
			FinnGen_Chronic bronchitis	Inverse variance weighted	3	0.0966149	0.556724	MR Egger	0.0602067	1	0.80617	Inverse variance weighted	0.324267	2	0.850328	-0.0644207	0.125364	0.697809
	SCLC	ebi-a-GCST004746	ukb-b-7280	Inverse variance weighted	6	1.00108	0.246	MR Egger	9.26217	4	0.0548703	Inverse variance weighted	14.3773	5	0.0133822	-0.0011298	0.0007602	0.211398
		ieu-a-988		Inverse variance weighted	8	0.999193	0.164	MR Egger	1.00224	5	0.962385	Inverse variance weighted	1.34539	6	0.969096	-0.0003325	0.0005676	0.583457
		FinnGen_SCLC	FinnGen_Emphysema	Wald ratio	1	0.239694	0.0101
			FinnGen_Chronic bronchitis	Wald ratio	1	-0.112515	0.313
	LUSC	ieu-a-967	ukb-b-7280	Inverse variance weighted	5	1.00188	0.0515	MR Egger	2.56638	3	0.463415	Inverse variance weighted	11.8227	4	0.0187194	-0.0013713	0.0004507	0.0557604
		ieu-a-989		Inverse variance weighted	11	1.00069	0.272	MR Egger	4.75532	8	0.783379	Inverse variance weighted	4.75535	9	0.855092	-1.8e-06	0.0003241	0.995636
		ebi-a-GCST004750		Inverse variance weighted	4	1.0005	0.546	MR Egger	2.64616	2	0.266313	Inverse variance weighted	2.65476	3	0.447971	4.41e-05	0.000547	0.943109
		FinnGen_LUSC	FinnGen_Emphysema	Inverse variance weighted	4	0.20262	0.105925	MR Egger	13.1685	2	0.00138199	Inverse variance weighted	17.496	3	0.000558708	0.162064	0.199904	0.502664
			FinnGen_Chronic bronchitis	Inverse variance weighted	2	0.04445	0.642909	MR Egger	12.4939	13	0.487619	Inverse variance weighted	14.9442	14	0.381978	0.0805416	0.0514526	0.141509
	LUAD	ebi-a-GCST004744	GCST007432	Inverse variance weighted	13	0.996823	0.622	MR Egger	11.7779	11	0.380565	Inverse variance weighted	11.8937	12	0.454257	0.0008718	0.0026517	0.748506
		ieu-a-965		Inverse variance weighted	3	1.00837	0.415	MR Egger	3.89253	1	0.0485014	Inverse variance weighted	4.05693	2	0.131537	0.0029836	0.0145179	0.870963
		ieu-a-984		Inverse variance weighted	23	0.999323	0.907	MR Egger	19.1504	19	0.447224	Inverse variance weighted	21.8771	20	0.347217	-0.0028637	0.0017411	0.116463
		FinnGen_LUAD		Wald ratio	1	-0.00362835	0.73
	Lung cancer	ebi-a-GCST004748	GCST007432	Inverse variance weighted	17	0.989217	0.214	MR Egger	17.352	15	0.298261	Inverse variance weighted	17.6331	16	0.345814	-0.0011034	0.0022384	0.62918
		ieu-a-966		Inverse variance weighted	8	0.00262998	3.93254e-05	MR Egger	8.53	6	0.202	Inverse variance weighted	9.1	7	0.245	0	0	0.548
		ieu-a-987		Inverse variance weighted	13	0.987001	0.185	MR Egger	148	5	0	Inverse variance weighted	154	6	0	0.007	0.017	0.689
		FinnGen_Lungcancer		Inverse variance weighted	3	-0.0359441	0.142203	MR Egger	34.4882	1	0	Inverse variance weighted	36.2758	2	0	0.0058666	0.0257685	0.857491
	SCLC	ebi-a-GCST004746	GCST007432	Inverse variance weighted	5	1.00681	0.317	MR Egger	2.85802	3	0.414037	Inverse variance weighted	3.94174	4	0.413948	0.0037552	0.0036072	0.374387
		ieu-a-988		Inverse variance weighted	15	0.994996	0.219	MR Egger	10.9697	13	0.613359	Inverse variance weighted	11.6513	14	0.634281	0.0015586	0.0018877	0.423906
		FinnGen_SCLC		Wald ratio	1	-0.00442682	0.327
	LUSC	ieu-a-967	GCST007432	Inverse variance weighted	7	-0.0325365	0.182151	MR Egger	148	5	0	Inverse variance weighted	154	6	0	0.007	0.017	0.689
		ieu-a-989		Inverse variance weighted	7	0.974718	0.00556	MR Egger	4.39866	5	0.493556	Inverse variance weighted	4.59541	6	0.596648	0.001803	0.0040649	0.675896
		ebi-a-GCST004750		Inverse variance weighted	7	1.00586	0.432	MR Egger	4.43711	5	0.488342	Inverse variance weighted	5.23327	6	0.514262	-0.0025018	0.0028038	0.413121
		FinnGen_LUSC		Inverse variance weighted	3	-0.00261833	0.447482	MR Egger	1.79944	1	0.17978	Inverse variance weighted	2.45308	2	0.293305	-0.00289230.00479890.6546962
	LUAD	ebi-a-GCST004744	GCST007429	Inverse variance weighted	14	0.995598	0.525	MR Egger	15.0329	12	0.239641	Inverse variance weighted	16.5737	13	0.21953	-0.0028216	0.0025442	0.289147
		ieu-a-965		Inverse variance weighted	3	1.0077	0.5	MR Egger	3.12982	1	0.0768724	Inverse variance weighted	4.7431	2	0.0933357	0.0095194	0.0132591	0.603593
		ieu-a-984		Inverse variance weighted	21	1.00804	0.102	MR Egger	15.3295	19	0.701435	Inverse variance weighted	15.7598	20	0.73141	-0.0010914	0.0016639	0.519734
		FinnGen_LUAD		Wald ratio	1	-0.00362835	0.73
	Lung cancer	ebi-a-GCST004748	GCST007429	Inverse variance weighted	21	1.00487	0.544	MR Egger	10.6142	17	0.875905	Inverse variance weighted	12.1223	18	0.840858	-0.0024716	0.0020126	0.236149
		ieu-a-966		Inverse variance weighted	3	1.00624	0.731	MR Egger	1.40545	1	0.235814	Inverse variance weighted	5.36258	2	0.0684748	-0.0069863	0.0041636	0.342147
		ieu-a-987		Inverse variance weighted	17	1.01727	0.0376	MR Egger	9.33076	15	0.859598	Inverse variance weighted	9.48538	16	0.892087	-0.0007054	0.0017938	0.699685
		FinnGen_Lungcancer		Inverse variance weighted	3	-0.0308152	0.0566135	MR Egger	15.3704	1	8.84e-05	Inverse variance weighted	15.7094	2	0.0003879	0.0025663	0.0172798	0.906139
	SCLC	ebi-a-GCST004746	GCST007429	Inverse variance weighted	5	1.007	0.307	MR Egger	2.16498	3	0.538878	Inverse variance weighted	3.03098	4	0.552654	0.0033711	0.0036226	0.42071
		ieu-a-988		Inverse variance weighted	15	0.994996	0.219	MR Egger	7.21013	12	0.843421	Inverse variance weighted	8.25268	13	0.826758	0.002043	0.0020009	0.327374
		FinnGen_SCLC		Wald ratio	1	0.00119893	0.791
	LUSC	ieu-a-967	GCST007429	Inverse variance weighted	7	-0.0179325	0.242835	MR Egger	52.2	5	0	Inverse variance weighted	59.7	6	0	0.008	0.01	0.434
		ieu-a-989		Inverse variance weighted	9	0.981392	0.029	MR Egger	6.28019	7	0.507441	Inverse variance weighted	8.53551	8	0.38298	0.0056724	0.0037772	0.176851
		ebi-a-GCST004750		Inverse variance weighted	7	1.00588	0.487	MR Egger	4.79514	5	0.441389	Inverse variance weighted	6.75505	6	0.344095	-0.0031723	0.002266	0.220413
		FinnGen_LUSC		Inverse variance weighted	3	-0.00278244	0.378642	MR Egger	0.662389	1	0.415718	Inverse variance weighted	1.72785	2	0.421503	-0.0038079	0.0036891	0.489909
	All P values are two-sided.

## Sheet: Supplementary Data 6
	Supplementary Data 6 Colocalization Results of COPD, Emphysema, Chronic Bronchitis, and Lung Function with Lung Cancer, LUAD, LUSC, and SCLC
	id.exposure	id.outcome	outcome	PP.H0.abf	PP.H1.abf	PP.H2.abf	PP.H3.abf	PP.H4.abf
	ieu-b-106	GCST004744	LUAD	1.5792e-112	3.68685e-42	4.28333e-71	1	1.51817e-43
		GCST004746	SCLC	1.72825e-85	4.0461e-15	4.27139e-71	1	3.91972e-17
		GCST004748	Lung cancer	2.6477e-166	2.75732e-96	9.60241e-71	1	9.39885e-57
		GCST004750	LUSC	5.7429e-105	6.35133e-35	9.04205e-71	1	8.49384e-37
		ieu-a-965	LUAD	3.30884e-120	6.9344e-50	4.77163e-71	1	9.4697e-52
		ieu-a-966	Lung cancer	1.77693e-85	3.72396e-15	4.77163e-71	1	6.75724e-16
		ieu-a-967	LUSC	4.51548e-91	9.46319e-21	4.77163e-71	1	3.37028e-22
		ieu-a-984	LUAD	3.07915e-109	7.20878e-39	4.27139e-71	1	1.84598e-40
		ieu-a-987	Lung cancer	1.28e-164	3.01e-94	4.27e-71	1	3.8e-57
		ieu-a-988	SCLC	2.00487e-85	4.69372e-15	4.27139e-71	1	3.31011e-17
		ieu-a-989	LUSC	1.77831e-81	4.16332e-11	4.27139e-71	1	8.04763e-13
	ukb-b-7280	GCST004744	LUAD	4.50624e-43	2.72975e-42	0.128568	0.778736	0.0926959
		GCST004746	SCLC	0.714043	0.273596	0.00024565	8.20907e-05	0.0120335
		GCST004748	Lung cancer	3.63577e-97	2.10208e-96	0.143134	0.827525	0.0293407
		GCST004750	LUSC	3.35072e-36	1.9476e-35	0.0883399	0.513076	0.398585
		ieu-a-965	LUAD	1.20389e-09	1.46045e-09	0.111469	0.134469	0.754062
		ieu-a-966	Lung cancer	1.72084e-29	2.08757e-29	0.105462	0.127169	0.767369
		ieu-a-967	LUSC	1.80314e-10	2.1874e-10	0.106393	0.128301	0.765306
		ieu-a-984	LUAD	0.611408	0.379759	0.000162593	9.24122e-05	0.00857776
		ieu-a-987	Lung cancer	0.613811	0.381251	8.00743e-05	4.4923e-05	0.00481288
		ieu-a-988	SCLC	0.715937	0.274322	0.000223097	7.60408e-05	0.00944215
		ieu-a-989	LUSC	0.601047	0.373323	0.000944847	0.000562742	0.0241223
	finn-b-J10_COPD	finn-b-C3_LUNG_NONSMALL_EXALLC	Lung cancer	1.25459e-98	1.49263e-31	8.74915e-70	0.00941856	0.990581
		finn-b-C3_NSCLC_ADENO_EXALLC	LUAD	3.62322e-77	4.31065e-10	1.96962e-69	0.0224556	0.977544
		finn-b-C3_NSCLC_SQUAM_EXALLC	LUSC	3.2738e-80	3.89494e-13	1.62948e-69	0.0184048	0.981595
		finn-b-C3_SCLC_EXALLC	SCLC	3.03e-71	0.000360671	5.82e-68	0.692017	0.307622
	finn-b-J10_EMPHYSEMA	finn-b-C3_LUNG_NONSMALL_EXALLC	Lung cancer	1.01e-43	5.05e-32	7.04e-15	0.00252134	0.997479
		finn-b-C3_NSCLC_ADENO_EXALLC	LUAD	2.36635e-21	1.18214e-09	1.28637e-13	0.0633256	0.936674
		finn-b-C3_NSCLC_SQUAM_EXALLC	LUSC	4.34281e-25	2.16951e-13	2.16156e-14	0.00980815	0.990192
		finn-b-C3_SCLC_EXALLC	SCLC	5.66788e-16	0.000283147	1.08797e-12	0.543053	0.456664
	finn-b-J10_BRONCHNAS	finn-b-C3_LUNG_NONSMALL_EXALLC	Lung cancer	7.95605e-33	1.43082e-29	0.000554831	0.997812	0.00163289
		finn-b-C3_LUNG_NONSMALL_EXALLC	LUAD	1.02009e-11	1.83454e-08	0.000554533	0.997271	0.00217448
		finn-b-C3_NSCLC_SQUAM_EXALLC	LUSC	1.11453e-14	2.00438e-11	0.000554739	0.997643	0.0018026
		finn-b-C3_SCLC_EXALLC	SCLC	2.89346e-07	0.00052036	0.000555408	0.998848	7.56841e-05
	All P values are two-sided.

## Sheet: Supplementary Data 7
		Supplementary Data 7 Two-sample Mendelian Randomization results for the effects of Ever smoked on COPD, lung cancer, LUAD and LUSC
		id.exposure	id.outcome	outcome	exposure	method	nsnp	b	pval	method	Q_MR Egger	Q_df_MR Egger	Q_pval_MR Egger	method	Q_IVW	Q_df_IVW	Q_pval_IVW	egger_intercept	se	pval
		ukb-b-20261	ieu-b-106	COPD	Ever smoked	Inverse variance weighted	77	0.102557	2.62795e-07	MR Egger	57.1685	62	0.650024	Inverse variance weighted	57.1728	63	0.683017	5.08e-05	0.0007721	0.947792
			FinnGen_COPD	COPD			77	1.90027	1.47433e-07	MR Egger	91.3	75	0.097	Inverse variance weighted	91.4	76	0.109	0.004	0.012	0.716
			ieu-a-965	LUAD			77	1.6973	0.0168304	MR Egger	160	75	0	Inverse variance weighted	163	76	0	-0.024	0.024	0.321
			ieu-a-966	Lung cancer			77	1.33954	0.00125009	MR Egger	127	75	0	Inverse variance weighted	128	76	0	-0.007	0.014	0.607
			ieu-a-967	LUSC			77	1.59596	0.00682129	MR Egger	110	75	0.006	Inverse variance weighted	110	76	0.007	-0.004	0.02	0.841
			ieu-a-984	LUAD			73	1.22895	0.000417734	MR Egger	95.8	71	0.026	Inverse variance weighted	95.9	72	0.032	0.002	0.012	0.891
			ieu-a-987	Lung cancer			75	0.98424	0.000590836	MR Egger	132	73	0	Inverse variance weighted	132	74	0	-0.006	0.01	0.561
			ieu-a-989	LUSC			72	0.900543	0.0312057	MR Egger	99.6	70	0.012	Inverse variance weighted	102.8	71	0.008	-0.021	0.014	0.134
			GCST004744	LUAD			68	1.14367	0.00363515	MR Egger	109	66	0.001	Inverse variance weighted	109	67	0.001	0.001	0.013	0.955
			GCST004748	Lung cancer			75	1.04419	0.000410552	MR Egger	141	73	0	Inverse variance weighted	142	74	0	-0.004	0.01	0.669
			GCST004750	LUSC			76	1.1159	0.00459134	MR Egger	98.4	74	0.031	Inverse variance weighted	99.9	75	0.029	-0.014	0.013	0.281
			FinnGen_LUAD	LUAD			3	0.713931	0.0548808	MR Egger	0.715	1	0.398	Inverse variance weighted	5.341	2	0.069	0.436	0.203	0.277
			FinnGen_Lung cancer	Lung cancer			68	1.47443	0.035	MR Egger	71.043	66	0.313505	Inverse variance weighted	72.5997	67	0.298704	0.027933	0.0232274	0.233432
			FinnGen_LUSC	LUSC			3	0.959566	0.0663269	MR Egger	9.74	1	0.002	Inverse variance weighted	17.73	2	0	0.348	0.384	0.532
		All P values are two-sided.

## Sheet: Supplementary Data 8
		Supplementary Data 8 Two-step Mendelian Randomization: mediation effect of COPD in smoking-induced lung cancer and its statistical significance
		exposure	id.Mediator	id.outcome	outcome	Total effect β	Direct effect A β	Direct effect B β	Mediation effect β(%)	P value
		Ever smoked || ukb-b-20261	ieu-b-106	ieu-a-966	Lung cancer	1.33954	0.102557	0.58731	0.076	0.013
				ieu-a-987		0.98424	0.102557	0.338755	0.073	0.029
				GCST004748		1.04419	0.102557	0.874053	0.077	0.027
			Fin_COPD	FinnGen_Lung cancer		1.63283	1.90027	0.933935	3.1028	0.027
			ieu-b-106	ieu-a-965	LUAD	1.6973	0.102557	0.572344	0.174	0.0301
				ieu-a-984		1.22895	0.102557	0.71782	0.126	0.003
				GCST004744		1.14367	0.102557	1.01989	0.117	0.011
			Fin_COPD	FinnGen_LUAD		3.20887	1.90027	0.713931	6.097	0.009
			ieu-b-106	ieu-a-967	LUSC	1.59596	0.102557	1.57544	0.163	0.016
				ieu-a-989		0.900543	0.102557	0.790332	0.092	0.046
				GCST004750		1.1159	0.102557	1.5733	0.1144	0.013
			Fin_COPD	FinnGen_LUSC		1.13288	1.90027	0.959566	2.152	0.405
		All P values are two-sided.

## Sheet: Supplementary Data 9
		Supplementary Data 9 Overlapping genetic loci and genes from TWAS results of COPD and three lung cancer datasets in the IEU GWAS
		TWAS Gene	CHR	Tissue	Position	COPD (FEV1/FVC<0.7) TWAS			ieu-a-966 TWAS			ieu-a-987 TWAS			GCST004748 TWAS
						BEST.GWAS.ID	TWAS.Z	PTWAS	BEST.GWAS.ID	TWAS.Z	PTWAS	BEST.GWAS.ID	TWAS.Z	PTWAS	BEST.GWAS.ID	TWAS.Z	PTWAS
		ZZZ3	1	Lung	77683418	rs661038	-2.89431	2.6e-05	rs17391694	2.75497	0.00587	rs17391694	2.47698	0.0132	rs17391694	2.4052	0.0162
		EVI5	1	Lung	92792403	rs4847221	-2.93564	1.49e-07	rs2031494	2.48138	0.0131	rs11164607	2.20889	0.0272	rs11164607	2.6679	0.00763
		RP11-54A4.2	1	Lung	150557723	rs17599629	2.15536	0.0345	rs2864700	2.26275	0.0237	rs17599629	2.55535	0.0106	rs17599629	2.82709	0.0047
		ARPC5	1	Lung	183635756	rs6664373	-2.64499	0.00105	rs1952235	-2.2331	0.0255	rs2274064	-2.13556	0.0327	rs2274064	-2.36499	0.018
		C2orf91	2	Lung	41954265	rs12614560	-2.3007	0.0205	rs7602635	-2.3844	0.01711	rs10204821	-2.95291	0.003148	rs10204821	-2.97144	0.002964
		SH3RF3	2	Lung	109129347	rs3749061	-3.31211	0.0051	rs6719748	2.20329	0.02757	rs7561185	3.31714	0.000909	rs7609336	3.03981	0.002367
		RP11-567F11.1	2	Lung	148044379	rs4972281	-2.88614	0.0053	rs17355834	-2.03341	0.04201	rs4662539	-2.77986	0.005438	rs13394781	-2.95835	0.003093
		APEH	3	Lung	49674001	rs1996664	-2.63153	0.0297	rs9875617	-3.14619	0.00165	rs6446285	-3.13391	0.00172	rs2526388	-2.74261	0.0061
		RNF123	3	Lung	49689501	rs1996664	-2.40892	1.32e-05	rs9875617	2.83238	0.00462	rs6446285	3.14836	0.00164	rs2526388	2.83993	0.00451
		GMPPB	3	Lung	49723950	rs1996664	4.95321	4.07e-05	rs9875617	2.42346	0.01537	rs6446285	2.89729	0.00376	rs2526388	2.46685	0.0136
		UBA7	3	Lung	49813945	rs1996664	4.60579	0.00088	rs9875617	-2.47277	0.01341	rs6446285	-2.51966	0.0117	rs2526388	-2.42026	0.0155
		TP63	3	Lung	189631426	rs4362700	-1.97737	0.0051	rs4600802	-2.93925	0.00329	rs4488809	-4.94968	7.43e-07	rs4488809	-4.81794	1.45e-06
		C4orf32	4	Lung	112145396	rs909033	3.45632	0.000663	rs7665720	-2.9907	0.002784	rs10155491	-3.41936	0.000628	rs1968489	-3.17829	0.00148
		AP1AR	4	Lung	112231736	rs909033	2.53386	0.00203	rs7665720	3.5158	0.000438	rs10155491	2.63874	0.008321	rs1968489	2.53824	0.0111
		SLC6A3	5	Lung	1445429	rs2289827	3.29335	0.0325	rs37006	2.15153	0.03143	rs465498	2.99822	0.00272	rs380286	3.46899	0.000522
		F2RL2	5	Lung	76623433	rs11740813	2.32635	0.0496	rs250736	2.50157	0.01236	rs152339	2.07074	0.0384	rs153317	2.39263	0.0167
		AC034220.3	5	Lung	132369647	rs10039559	-2.34553	0.00656	rs30178	2.48539	0.01294	rs2240525	2.73071	0.00632	rs2240525	3.17507	0.0015
		ZNF713	7	Lung	55887474	rs2272227	2.91213	0.0105	rs6593287	2.13154	0.033045	rs4948051	2.73378	0.006261	rs11974040	2.4535	0.014147
		NDUFAF6	8	Lung	94895766	rs4734295	2.2933	0.0088	rs13272104	2.43296	0.01498	rs4735336	2.294	0.02179	rs12541408	2.29139	0.02194
		ADK	10	Lung	74151184	rs12572101	1.96376	0.0459	rs4746160	2.18719	0.02873	rs7923778	2.51462	0.011916	rs7923778	2.54902	0.010803
		BLOC1S2	10	Lung	100286711	rs12782963	2.28911	0.0011	rs11190456	-2.8356	0.00457	rs11190456	-3.55817	0.000373	rs7073610	-3.54081	0.000399
		ZDHHC5	11	Lung	57667746	rs731384	2.19728	0.00058	rs731384	2.45376	0.0141	rs11229042	3.34353	0.000827	rs11229042	2.90026	0.00373
		MED19	11	Lung	57712322	rs731384	2.16202	0.0253	rs731384	-2.46278	0.0138	rs11229042	-2.83626	0.00456	rs11229042	-2.59058	0.00958
		PDZD3	11	Lung	119185474	rs12363253	-4.22017	0.0499	rs12282752	-2.57903	0.00991	rs494459	-3.05521	0.00225	rs494459	-3.14417	0.00167
		SUOX	12	Lung	55997179	rs1701704	7.22533	9.18e-05	rs705698	2.17647	0.0295	rs705698	2.08432	0.0371	rs705698	2.31973	0.0204
		AGAP2	12	Lung	57742156	rs11172135	-6.33434	0.00101	rs12368865	2.2012	0.0277	rs35569378	2.03023	0.0423	rs35569378	2.43384	0.0149
		SECISBP2L	15	Lung	49046562	rs1429555	-4.73256	1.64e-05	rs11638981	-2.63	0.00845	rs11638981	-5.38548	7.23e-08	rs11638981	-5.456	4.87e-08
		RP11-295H24.3	15	Lung	49366684	rs1911617	-7.34514	0.00031	rs11638981	-1.97	0.0493	rs11638981	-3.77022	0.000163	rs11638981	-3.72976	0.000192
		IREB2	15	Lung	78437430	rs1051730	8.2347	3.33e-14	rs8040868	-12	4.04e-33	rs2036527	-16.6795	1.85e-62	rs12914385	-16.804	2.28e-63
		CHRNA5	15	Lung	78565519	rs1051730	10.1753	0.0039	rs8040868	-7.33	2.29e-13	rs2036527	-8.92023	4.65e-19	rs12914385	-9.18434	4.14e-20
		CHRNA3	15	Lung	78621294	rs1051730	9.54122	3e-07	rs8040868	-11.4	2.64e-30	rs2036527	-14.9441	1.7e-50	rs12914385	-15.3014	7.48e-53
		NPIPB3	16	Lung	21440718	rs215899	6.57412	0.04	rs13336912	2.43893	0.014731	rs226043	2.20148	0.0277	rs11642751	2.16511	0.030379
		SLC5A11	16	Lung	24845840	rs13336226	2.43477	1e-05	rs13336226	-2.92969	0.003393	rs13336226	-3.28387	0.00102	rs13336226	-3.18184	0.001463
		EIF3C	16	Lung	28688557	rs2071342	3.9434	0.034	rs9939450	2.9194	0.003507	rs7498329	2.98105	0.00287	rs7498329	2.61458	0.008934
		RP11-147L13.13	17	Lung	68133200	rs4265886	-2.17489	0.026	rs4968906	2.2364	0.02533	rs9891146	2.86458	0.004176	rs9891146	2.40882	0.016
		YJEFN3	19	Lung	19529363	rs2040562	-2.05926	0.00093	rs2033481	-2.62606	0.00864	rs11670710	-2.85254	0.00434	rs11670710	-2.82869	0.00467
		LPAR2	19	Lung	19628929	rs2040562	-2.16911	0.00303	rs2033481	-3.12354	0.00179	rs11670710	-2.96773	0.003	rs11670710	-3.08348	0.00205
		GMIP	19	Lung	19643666	rs11085264	2.27863	0.0103	rs2033481	-2.11711	0.03425	rs11670710	-2.87314	0.00406	rs11670710	-2.85457	0.00431
		AC002398.13	19	Lung	35771027	rs7252243	2.39853	0.000202	rs7254830	2.00709	0.04474	rs8108861	1.96961	0.0489	rs8108861	2.24147	0.025
		C19orf54	19	Lung	40751552	rs2303729	1.99539	0.02	rs5007415	-2.16072	0.03072	rs11879413	-4.0457	5.22e-05	rs11879413	-4.09531	4.22e-05
		CTC-490E21.11	19	Lung	40840158	rs2303729	2.01281	0.00774	rs5007415	-2.18575	0.02883	rs11879413	-3.61727	0.000298	rs11879413	-3.20987	0.00133
		C20orf203	20	Lung	32673940	rs6087361	-3.34596	0.0266	rs17299411	-2.02086	0.04329	rs6141734	-2.51194	0.01201	rs6141734	-2.81198	0.00492
		GAS2L1	22	Lung	29306581	rs140129	-1.96523	2.83e-05	rs1540900	3.42878	0.000606	rs140104	3.99573	6.45e-05	rs140104	4.07105	4.68e-05
		NIPSNAP1	22	Lung	29581336	rs140129	-2.30798	1.57e-05	rs1540900	-2.58071	0.00986	rs140104	-2.18301	0.029	rs140104	-2.17357	0.0297
		PPP6R2	22	Lung	50343303	rs6537639	2.1038	0.0252	rs2236031	2.48355	0.013008	rs11101951	2.70654	0.0068	rs2273259	2.59505	0.00946
		KIF1B	1	Whole_Blood	10210804	rs17400878	3.13	0.00177	rs3748576	2.81551	0.00487	rs11589267	2.03039	0.042317	rs11589267	2.17084	0.0299
		CCDC17	1	Whole_Blood	45624056	rs2993263	-5.27	1.4e-07	rs6697821	2.05762	0.039627	rs11211181	2.03592	0.041758	rs11211181	2.32602	0.02
		RP11-767N6.2	1	Whole_Blood	45651825	rs2934859	2.46	0.0137	rs9429095	-2.82326	0.004754	rs11211181	-2.55279	0.010686	rs11211181	-2.86119	0.00422
		MAST2	1	Whole_Blood	45786986	rs2934859	-4.28	1.85e-05	rs9429095	2.79275	0.005226	rs953823	3.01423	0.002576	rs953823	3.34536	0.000822
		PIK3R3	1	Whole_Blood	46133035	rs4626927	-5.25	1.49e-07	rs17361950	1.97333	0.048458	rs953823	2.43393	0.014936	rs953823	2.55896	0.0105
		TCTEX1D1	1	Whole_Blood	66752459	rs512691	-2.69	0.00712	rs1408852	-2.58964	0.009608	rs4486425	-2.41349	0.0158	rs4486425	-2.40935	0.016
		RP11-54A4.2	1	Whole_Blood	150557723	rs17599629	-2.84	0.00445	rs2864700	2.2743	0.022948	rs17599629	2.71576	0.006612	rs17599629	2.60144	0.00928
		ARPC5	1	Whole_Blood	183635756	rs6664373	3.36	0.000774	rs1952235	-2.9284	0.003407	rs2274064	-2.61179	0.009007	rs2274064	-2.71093	0.00671
		CRIM1	2	Whole_Blood	36355925	rs3770839	-2.6983	0.00697	rs13403956	-2.26053	0.02379	rs1523785	-2.46291	0.013781	rs1523785	-3.06402	0.002184
		CYP1B1-AS1	2	Whole_Blood	38073446	rs232589	-2.87256	0.00407	rs17021886	2.58058	0.00986	rs2447738	2.70472	0.006836	rs2447738	2.40142	0.016332
		AC079922.3	2	Whole_Blood	112645689	rs6705046	-2.42902	0.0151	rs7581524	2.21321	0.02688	rs11680181	2.53593	0.011215	rs11123130	2.01572	0.043829
		GMPPB	3	Whole_Blood	49723950	rs1996664	3.8189	0.000134	rs9875617	2.42895	0.015143	rs6446285	2.72512	0.006428	rs2526388	2.32084	0.0203
		UBA7	3	Whole_Blood	49813945	rs1996664	-3.2552	0.00113	rs9875617	-2.20423	0.027508	rs6446285	-2.19813	0.02794	rs2526388	-2.13922	0.03242
		C4orf32	4	Whole_Blood	112145396	rs909033	-3.4503	0.00056	rs7665720	-3.11125	0.00186	rs10155491	-3.34044	0.000836	rs1968489	-3.11396	0.001846
		AP1AR	4	Whole_Blood	112231736	rs909033	3.2279	0.00125	rs7665720	3.48601	0.00049	rs10155491	2.70613	0.006807	rs1968489	2.5349	0.011248
		ZNF713	7	Whole_Blood	55887474	rs2272227	-2.21146	0.027	rs6593287	2.10505	0.035287	rs4948051	3.37257	0.000745	rs11974040	3.39694	0.000681
		GIGYF1	7	Whole_Blood	100689447	rs5015756	2.36511	0.018	rs6980219	2.45413	0.014123	rs6980219	2.97423	0.002937	rs6980219	2.72092	0.00651
		TP53INP1	8	Whole_Blood	94949410	rs4734295	2.66362	0.00773	rs13272104	-2.35015	0.018766	rs2035892	-2.3943	0.0167	rs7009057	-2.4022	0.0163
		RP11-347C18.3	8	Whole_Blood	94950036	rs4734295	2.62063	0.00878	rs13272104	-2.48364	0.013005	rs2035892	-2.2452	0.0248	rs7009057	-2.22928	0.0258
		CSTF2T	10	Whole_Blood	51699590	rs7902949	-2.25821	0.0239	rs10996555	-2.71367	0.00665	rs1189309	-2.4029	0.01626	rs1189309	-2.4526	0.01418
		PKD2L1	10	Whole_Blood	100330485	rs4917911	-2.806	0.00502	rs11190456	2.26483	0.02352	rs11190456	3.265	0.00109	rs7073610	3.26549	0.00109
		MXI1	10	Whole_Blood	110207604	rs2060675	3.04848	0.0023	rs10884942	-2.07898	0.03762	rs10884942	-2.6135	0.00896	rs10787225	-2.46193	0.01382
		SERPING1	11	Whole_Blood	57597386	rs731384	5.65048	1.6e-08	rs731384	4.18	2.93e-05	rs11229042	3.63255	0.000281	rs11229042	3.39146	0.000695
		YPEL4	11	Whole_Blood	57649943	rs731384	3.26362	0.0011	rs731384	2.52	0.0116	rs11229042	2.79437	0.0052	rs11229042	2.34744	0.0189
		CLP1	11	Whole_Blood	57657015	rs731384	4.43809	9.08e-06	rs731384	3.9	9.69e-05	rs11229042	4.04354	5.27e-05	rs11229042	3.38007	0.000725
		ZDHHC5	11	Whole_Blood	57667746	rs731384	3.94494	7.98e-05	rs731384	3.16	0.0016	rs11229042	3.017	0.00255	rs11229042	2.52004	0.0117
		TMX2	11	Whole_Blood	57712599	rs731384	3.60785	0.000309	rs731384	3.55	0.000385	rs11229042	3.73064	0.000191	rs11229042	3.21355	0.00131
		P2RY2	11	Whole_Blood	73218297	rs1552224	-2.18674	0.0288	rs7936074	-2.03	0.042	rs1783584	-2.28058	0.0226	rs1783584	-1.96092	0.0499
		CD3E	11	Whole_Blood	118304544	rs4435039	-2.67886	0.00739	rs17121879	2.52	0.0118	rs1056562	3.11253	0.00185	rs1629083	2.75749	0.00582
		PDZD3	11	Whole_Blood	119185474	rs12363253	2.36553	0.018	rs12282752	-2.33	0.0198	rs494459	-2.20742	0.0273	rs494459	-2.22306	0.0262
		SUOX	12	Whole_Blood	55997179	rs1701704	-4.39652	1.1e-05	rs705698	2.27252	0.0231	rs705698	2.93981	0.00328	rs705698	2.9796	0.00289
		RPS26	12	Whole_Blood	56041852	rs1701704	4.75077	2.03e-06	rs705698	-2.04066	0.0413	rs705698	-2.86545	0.00416	rs705698	-2.87041	0.0041
		PIP4K2C	12	Whole_Blood	57591173	rs11172113	3.5927	0.000327	rs12368865	-1.97094	0.0487	rs2229716	-2.88898	0.00386	rs35569378	-3.00525	0.00265
		AP4S1	14	Whole_Blood	31025105	rs9322866	3.07566	0.0021	rs11621902	2.53509	0.01124	rs11621902	3.51741	0.000436	rs11621902	3.10815	0.00188
		PSMA4	15	Whole_Blood	78540404	rs1051730	9.34	9.63e-21	rs8040868	16.2289	3.15e-59	rs2036527	21.8723	4.76e-106	rs12914385	22.0154	2.05e-107
		CHRNA5	15	Whole_Blood	78565519	rs1051730	-2.5512	0.0107	rs8040868	-6.9535	3.56e-12	rs2036527	-8.05239	8.12e-16	rs12914385	-8.5299	1.46e-17
		SLC5A11	16	Whole_Blood	24845840	rs13336226	-4.07401	4.62e-05	rs13336226	-2.87358	0.00406	rs13336226	-3.1558	0.0016	rs13336226	-3.10461	0.001905
		AC002310.14	16	Whole_Blood	30526917	rs7202714	3.6557	0.000256	rs3087439	2.19871	0.0279	rs11863129	2.6697	0.00759	rs4341759	2.85727	0.004273
		RP11-47L3.1	17	Whole_Blood	35313501	rs9889442	-2.34553	0.019	rs883416	-2.71996	0.00653	rs1548182	-2.42962	0.015115	rs1548182	-2.44418	0.014518
		CDH2	18	Whole_Blood	28177445	rs9947576	2.57583	0.01	rs11564299	-3.5961	0.000323	rs11564299	-4.4504	8.57e-06	rs11564299	-4.20683	2.59e-05
		LPAR2	19	Whole_Blood	19628929	rs2040562	-2.63649	0.00838	rs2033481	-3.12847	0.00176	rs11670710	-3.12815	0.001759	rs11670710	-3.2601	0.001114
		GMIP	19	Whole_Blood	19643666	rs11085264	-2.42045	0.0155	rs2033481	-3.23332	0.00122	rs11670710	-3.20424	0.001354	rs11670710	-3.32445	0.000886
		ATP13A1	19	Whole_Blood	19663692	rs11085264	2.09693	0.036	rs2033481	2.48901	0.01281	rs11670710	2.63623	0.008383	rs11670710	2.61162	0.009011
		PYGB	20	Whole_Blood	25248068	rs9927	4.16853	3.07e-05	rs6083714	-1.97485	0.0483	rs6050422	-2.03817	0.0415	rs6050040	-1.96483	0.0494
		CSE1L	20	Whole_Blood	49046245	rs16994569	-2.32728	0.02	rs3091796	1.9821	0.0475	rs2093348	3.05453	0.00225	rs6095298	2.63327	0.00846
		SNORD12B	20	Whole_Blood	49280318	rs16994569	-3.19137	0.00142	rs235039	2.84327	0.00447	rs2093348	2.5968	0.00941	rs6095298	2.55237	0.0107
		NIPSNAP1	22	Whole_Blood	29581336	rs140129	-4.42065	9.84e-06	rs1540900	-3.33497	0.000853	rs140104	-2.87612	0.00403	rs140104	-2.91952	0.003506
		ZMAT5	22	Whole_Blood	29766960	rs140129	3.99178	6.56e-05	rs9613968	2.17748	0.029445	rs140104	2.40754	0.01606	rs140104	2.5471	0.010862
		UQCR10	22	Whole_Blood	29767368	rs140129	4.6226	3.79e-06	rs9613968	2.82535	0.004723	rs140104	2.16967	0.03003	rs140104	2.14003	0.032353
		MTMR3	22	Whole_Blood	29883154	rs140129	-5.18159	2.2e-07	rs9613968	-2.0549	0.039889	rs140104	-2.48514	0.01295	rs140104	-2.50135	0.012372
		All P values are two-sided.

## Sheet: Supplementary Data 10
		Supplementary Data 10 Overlapping genetic loci and genes from TWAS results of Emphysema/chronic bronchitis and three lung cancer datasets in the IEU GWAS
		TWAS Gene	Tissue	CHR	Position	Emphysema/chronic bronchitis TWAS			ieu-a-966 TWAS			ieu-a-987 TWAS			GCST004748 TWAS
						BEST.GWAS.ID	TWAS.Z	PTWAS	BEST.GWAS.ID	TWAS.Z	PTWAS	BEST.GWAS.ID	TWAS.Z	PTWAS	BEST.GWAS.ID	TWAS.Z	PTWAS
		ODF2L	Lung	1	77683418	rs2390057	3.42901	0.000606	rs11161725	-2.05178	0.0402	rs1323035	-2.22524	0.0261	rs2791519	-2.45848	0.014
		RP11-263K19.4	Lung	1	92792403	rs11577297	2.0241	0.043	rs914615	2.5051	0.0122	rs914615	3.11725	0.00183	rs2990245	2.97817	0.0029
		THBS3	Lung	1	150557723	rs11577297	2.10937	0.0349	rs914615	4.23256	2.31e-05	rs914615	4.15718	3.22e-05	rs2990245	4.00067	6.32e-05
		RNF123	Lung	3	183635756	rs6446298	2.05434	0.039942	rs9875617	2.83238	0.00462	rs6446285	3.14836	0.00164	rs2526388	2.83993	0.00451
		ERAP1	Lung	5	41954265	rs11960506	2.03764	0.04159	rs1498924	2.56669	0.01027	rs27039	3.78885	0.000151	rs27039	3.7191	0.0002
		AC005753.1	Lung	5	109129347	rs10062181	-2.68455	0.00726	rs9686896	-2.52	0.01174	rs13162537	-4.64811	3.35e-06	rs13162537	-4.21757	2.47e-05
		EPHA7	Lung	6	148044379	rs345716	3.0786	0.00208	rs164539	2.2416	0.024986	rs679907	2.69473	0.00704	rs679907	2.72074	0.00651
		AC005550.3	Lung	7	49674001	rs800697	3.0203	0.00253	rs1942642	2.14068	0.0323	rs6461223	2.09152	0.036481	rs37406	2.1254	0.033557
		HOXA7	Lung	7	49689501	rs969410	2.0486	0.0405	rs10951156	3.23608	0.001212	rs7800053	3.00199	0.002682	rs34957925	3.4469	0.000567
		PPIA	Lung	7	49723950	rs1294875	2.49096	0.01274	rs799721	2.10531	0.035265	rs7779788	2.55843	0.010515	rs10229029	2.5194	0.011754
		PDZD3	Lung	11	49813945	rs549893	-2.08718	0.036872	rs12282752	-2.57903	0.00991	rs494459	-3.05521	0.00225	rs494459	-3.14417	0.00167
		IREB2	Lung	15	189631426	rs8040868	-3.47991	0.000502	rs8040868	-12	4.04e-33	rs2036527	-16.6795	1.85e-62	rs12914385	-16.804	2.28e-63
		CHRNA3	Lung	15	112145396	rs8040868	-2.85338	0.004326	rs8040868	-11.4	2.64e-30	rs2036527	-14.9441	1.7e-50	rs12914385	-15.3014	7.48e-53
		C19orf54	Lung	19	112231736	rs2301236	-2.13209	0.033	rs5007415	-2.16072	0.03072	rs11879413	-4.0457	5.22e-05	rs11879413	-4.09531	4.22e-05
		RP11-263K19.4	Whole_Blood	1	155195003	rs11577297	2.27165	0.0231	rs914615	3.20471	0.001352	rs914615	2.85995	0.004237	rs2990245	2.74786	0.006
		THBS3	Whole_Blood	1	155207980	rs11577297	2.25129	0.0244	rs914615	3.72808	0.000193	rs914615	3.51974	0.000432	rs2990245	3.07425	0.00211
		RP11-263K19.6	Whole_Blood	1	155211390	rs11577297	2.23749	0.0253	rs914615	2.02155	0.043223	rs914615	2.52888	0.011443	rs2990245	4.08981	4.32e-05
		SCAMP3	Whole_Blood	1	155262429	rs11577297	2.00466	0.045	rs7549186	3.62766	0.000286	rs914615	3.59037	0.00033	rs2049805	2.33593	0.0195
		FDPS	Whole_Blood	1	155308747	rs7534162	-2.19794	0.028	rs7549186	-3.3527	0.0008	rs914615	-3.03755	0.002385	rs2049805	-2.93118	0.00338
		ERAP1	Whole_Blood	5	96808099	rs11960506	2.39931	0.01643	rs1498924	2.71487	0.00663	rs27039	3.8488	0.000119	rs27039	3.77494	0.00016
		RUFY1	Whole_Blood	5	179550557	rs9329070	-1.98062	0.04763	rs10074573	-1.98312	0.0474	rs10074573	-2.0409	0.041264	rs10074573	-2.35968	0.01829
		EXOC2	Whole_Blood	6	693110	rs12203592	-2.26021	0.0238	rs1150824	-2.30045	0.021423	rs12203592	-2.11903	0.0341	rs9378805	-2.0765	0.0378
		CHRNA2	Whole_Blood	8	27479882	rs2741354	-2.62709	0.00861	rs2640726	-3.10908	0.001877	rs11780471	-4.73	2.25e-06	rs11780471	-4.6903	2.73e-06
		PSMA4	Whole_Blood	15	78540404	rs8040868	4.2007	2.66e-05	rs8040868	16.2289	3.15e-59	rs2036527	21.8723	4.76e-106	rs12914385	22.0154	2.05e-107
		BCKDK	Whole_Blood	16	31106106	rs1549293	-2.16846	0.03012	rs1052352	-2.37348	0.01762	rs1052352	-2.3764	0.0175	rs7197717	-2.5198	0.011742
		CSE1L	Whole_Blood	20	49046245	rs3091609	2.27347	0.023	rs3091796	1.9821	0.0475	rs2093348	3.05453	0.00225	rs6095298	2.63327	0.00846
		All P values are two-sided.

[truncated: 30 more sheets: Supplementary Data 11, Supplementary Data 12, Supplementary Data 13, Supplementary Data 14, Supplementary Data 15, Supplementary Data 16, Supplementary Data 17, Supplementary Data 18, Supplementary Data 19, Supplementary Data 20, Supplementary Data 21, Supplementary Data 22, Supplementary Data 23, Supplementary Data 24, Supplementary Data 25, Supplementary Data 26, Supplementary Data 27, Supplementary Data 28, Supplementary Data 29, Supplementary Data 30 …]
